# Supplementary material for: MAMPI-UWB—Multipath-Assisted Device-Free Localization with Magnitude and Phase Information with UWB Transceivers
Source: Sensors (Basel). 2020 Dec 10;20(24):7090. doi: 10.3390/s20247090 (PMC7764354; doi:10.3390/s20247090)
Supplement: Supplementary file 1 [file sensors-20-07090-s001.zip]

Archive with 5 entries (4 files):
- supplementary_material/
- supplementary_material/cir_measurements_mampi-uwb.mat
- supplementary_material/open_measurements.m
- supplementary_material/readme.txt
- supplementary_material/reconstruct_cir.m
