# Supplementary material for: MAMPI-UWB—Multipath-Assisted Device-Free Localization with Magnitude and Phase Information with UWB Transceivers
Source: Sensors (Basel). 2020 Dec 10;20(24):7090. doi: 10.3390/s20247090 (PMC7764354; doi:10.3390/s20247090)
Supplement: Supplementary file 1 [file sensors-20-07090-s001.zip › supplementary_material/readme.txt]

The measurements and descriptions are stored in "cir_measurements_mampi-uwb.mat"

An example on how to work with the measurements in given in "open_measurements.m"
